# Supplementary material for: Effects of administering berberine alone or in combination on type 2 diabetes mellitus: a systematic review and meta-analysis
Source: Front Pharmacol. 2024 Nov 21;15:1455534. doi: 10.3389/fphar.2024.1455534 (PMC11617981; doi:10.3389/fphar.2024.1455534)
Supplement: Supplementary file 1 [file Table2.xlsx]

## Sheet: Sheet1
Supplementary Material 2: Summary of Adverse Reactions
Study	Samplesize (I/C)	Constipation (I/C)	Diarrhea (I/C)	Abdominal Bloating (I/C)	Abdominal Pain (I/C)	Nausea and Vomiting (I/C)	Hypoglycemia (I/C)	Rash (I/C)	Edema (I/C)
Liu 2004	35/33	2/0	0/0	0/0	0/0	0/0	0/0	0/0	0/0
Sheng et al. 2010	30/30	0/0	2024-01-01	0/1	0/0	0/1	0/0	0/0	0/0
Xiang et al. 2011	20/20	0/0	0/0	3/0	0/0	0/0	0/0	0/0	0/0
Zhang et al. 2012	38/38	2/0	0/6	0/0	0/0	0/6	0/0	0/0	0/0
Yao 2015	38/38	2/0	0/0	2/0	0/0	0/0	0/0	0/0	0/0
Yu 2015	49/48	0/0	0/0	0/4	0/0	3/0	0/0	0/0	0/0
Zhu et al. 2015	59/59	0/0	2024-02-01	2024-02-03	0/0	2024-01-02	2024-06-15	0/0	0/0
Du 2016	37/36	0/0	0/4	0/0	0/0	2024-02-03	0/0	1/0	0/0
Xing 2017	35/35	2/0	2024-01-02	0/0	0/0	2024-03-08	0/0	0/0	0/0
Rashidi et al. 2018	40/41	2/0	0/0	0/0	0/0	0/0	0/0	0/0	0/0
Jiang et al. 2019	51/51	0/0	0/3	0/0	2024-01-02	2024-02-05	0/0	0/0	0/0
Chen 2021	30/30	0/0	0/1	0/0	2024-01-02	2024-01-03	0/0	0/0	0/0
Wang et al. 2022	56/52	1/0	0/1	0/0	0/1	2024-04-05	0/0	0/0	0/0
Yu 2022	30/30	2024-01-02	0/0	0/0	0/0	0/2	0/0	0/0	0/0
Chen et al. 2023	30/30	0/0	0/1	2024-01-02	0/0	0/0	0/0	0/0	0/0
Lu 2023	30/30	0/0	0/0	2024-01-01	0/0	0/1	1/0	0/0	0/1
