# Supplementary material for: Effects of administering berberine alone or in combination on type 2 diabetes mellitus: a systematic review and meta-analysis
Source: Front Pharmacol. 2024 Nov 21;15:1455534. doi: 10.3389/fphar.2024.1455534 (PMC11617981; doi:10.3389/fphar.2024.1455534)
Supplement: Supplementary file 3 [file Table1.xlsx]

## Sheet: Sheet1
The Detailed Search Strategy
Search strategy of Pubmed：
No.	Search items
#1	"diabetes mellitus, type 2"[MeSH Terms]
#2	"ketosis resistant diabetes mellitus"[Title/Abstract] OR "non insulin dependent diabetes mellitus"[Title/Abstract] OR "stable diabetes mellitus"[Title/Abstract] OR "NIDDM"[Title/Abstract] OR "maturity onset diabetes mellitus"[Title/Abstract] OR "MODY"[Title/Abstract] OR ("Slow-Onset"[All Fields] AND "diabetes mellitus"[Title/Abstract]) OR "type 2 diabetes mellitus"[Title/Abstract] OR "noninsulin …
#3	#1 OR #2
#4	"Berberine"[MeSH Terms]
#5	"Umbellatine"[Title/Abstract] OR "berberine"[Title/Abstract] OR "berberin"[Title/Abstract] OR "berberine hydrochloride"[Title/Abstract] OR "berberinium chloride"[Title/Abstract]
#6	#4 OR #5
#7	"random*"[Title/Abstract] OR "RCT"[Title/Abstract] OR "randomized controlled trial"[Title/Abstract] OR "control*"[Title/Abstract]
#8	#3 AND #6 AND #7
Search strategy of Embase：
No.	Search items
#1	non insulin dependent diabetes mellitus'/exp
#2	ketosis resistant diabetes mellitus':ab,ti OR 'non insulin dependent diabetes mellitus':ab,ti OR 'stable diabetes mellitus':ab,ti OR 'niddm':ab,ti OR 'maturity onset diabetes mellitus':ab,ti OR 'mody':ab,ti OR 'slow-onset diabetes mellitus':ab,ti OR 'type 2 diabetes mellitus':ab,ti OR 'noninsulin dependent diabetes mellitus':ab,ti OR 'maturity onset diabetes':ab,ti OR 'type 2 diabetes':ab,ti OR '…
#3	#1 OR #2
#4	berberine'/exp
#5	'umbellatine':ab,ti OR 'berberin':ab,ti OR 'berberine hydrochloride':ab,ti OR 'berberinium chloride':ab,ti OR 'berberine':ab,ti
#6	#4 OR #5
#7	'random*':ab,ti OR 'rct':ab,ti OR 'randomized controlled trial':ab,ti OR 'control*':ab,ti
#8	#3 AND #6 AND #7
Search strategy of Cochrane Library：
No.	Search items
#1	MeSH descriptor: [Diabetes Mellitus, Type 2] explode all trees
#2	(ketosis resistant diabetes mellitus or non insulin dependent diabetes mellitus or stable diabetes mellitus or niddm or maturity onset diabetes mellitus or mody or slow-onset diabetes mellitus or type 2 diabetes mellitus or noninsulin dependent diabetes mellitus or maturity onset diabetes or type 2 diabetes or adult-onset diabetes mellitus or adult onset diabetes or diabetes mellitus type ii or d…
#3	#1 or #2
#4	MeSH descriptor: [Berberine] explode all trees
#5	(umbellatine or berberin or berberine hydrochloride or berberinium chloride or berberine):ti,ab,kw
#6	#4 or #5
#7	(random* or RCT or randomized controlled trial or control*):ti,ab,kw
#8	#3 and #6 and #7
Search strategy of Web of Science：
No.	Search items
#1	TS=(ketosis resistant diabetes mellitus or non insulin dependent diabetes mellitus or stable diabetes mellitus or niddm or maturity onset diabetes mellitus or mody or slow-onset diabetes mellitus or type 2 diabetes mellitus or noninsulin dependent diabetes mellitus or maturity onset diabetes or type 2 diabetes or adult-onset diabetes mellitus or adult onset diabetes or diabetes mellitus type ii o…
#2	TS=(umbellatine or berberin or berberine hydrochloride or berberinium chloride or berberine)
#3	TS=(random* or RCT or randomized controlled trial or control*)
#4	#3 AND #2 AND #1
Search strategy of China National Knowledge Infrastructure：
No.	Search items
#1	TKA%='二型糖尿病' OR TKA%='消渴病' OR TKA%='成人发病型糖尿病' OR TKA%='糖尿病2型' OR TKA%='2型糖尿病' OR TKA%='ii型糖尿病' OR TKA%='Ⅱ型糖尿病' OR TKA%='第二型糖尿病' OR TKA%='非胰岛素依赖性糖尿病' OR TKA%='非胰岛素依赖型糖尿病' OR TKA%='T2DM' OR TKA%='NIDDM' OR TKA%='MODY'
#2	TKA%='小檗碱' OR TKA%='黄连素' OR TKA%='盐酸小檗碱'
#3	TKA%='随机' OR TKA%='随机对照' OR TKA%='RCT'
#4	#1 AND #2 AND #3
Search strategy of Wanfang Database：
No.	Search items
#1	全部:(二型糖尿病) OR 全部:(消渴病) OR 全部:(成人发病型糖尿病) OR 全部:(糖尿病2型) OR 全部:(2型糖尿病) OR 全部:(ii型糖尿病) OR 全部:(Ⅱ型糖尿病) OR 全部:(第二型糖尿病) OR 全部:(非胰岛素依赖性糖尿病) OR 全部:(非胰岛素依赖型糖尿病) OR 全部:(T2DM) OR 全部:(NIDDM) OR 全部:(MODY)
#2	全部:(小檗碱) OR 全部:(黄连素) OR 全部:(盐酸小檗碱)
#3	全部:(随机) OR 全部:(随机对照) OR 全部:(RCT)
#4	#1 AND #2 AND #3
Search strategy of Chinese Biomedical Literature Database：
No.	Search items
#1	"二型糖尿病"[常用字段:智能] OR "消渴病"[常用字段:智能] OR "成人发病型糖尿病"[常用字段:智能] OR "糖尿病2型"[常用字段:智能] OR "2型糖尿病"[常用字段:智能] OR " ii型糖尿病"[常用字段:智能] OR "Ⅱ型糖尿病"[常用字段:智能] OR "第二型糖尿病"[常用字段:智能] OR "非胰岛素依赖性糖尿病"[常用字段:智能] OR "非胰岛素依赖型糖尿病"[常用字段:智能] OR "T2DM"[常用字段:智能] OR "NIDDM"[常用字段:智能] OR "MODY"[常用字段:智能]
#2	"小檗碱"[常用字段:智能] OR "黄连素"[常用字段:智能] OR "盐酸小檗碱"[常用字段:智能]
#3	"随机"[常用字段:智能] OR "随机对照"[常用字段:智能] "RCT"[常用字段:智能]
#4	#1 AND #2 AND #3
Search strategy of Weipu Journal Database：
No.	Search items
#1	U=(二型糖尿病 OR 消渴病 OR 成人发病型糖尿病 OR 糖尿病2型 OR 2型糖尿病 OR ii型糖尿病 OR Ⅱ型糖尿病 OR 第二型糖尿病 OR 非胰岛素依赖性糖尿病 OR 非胰岛素依赖型糖尿病 OR T2DM OR NIDDM OR MODY)
#2	U=(小檗碱 OR 黄连素 OR 盐酸小檗碱)
#3	U=(随机 OR 随机对照 OR RCT)
#4	#1 AND #2 AND #3
